# Supplementary material for: Soil Bacterial Community Shifts Are Driven by Soil Nutrient Availability along a Teak Plantation Chronosequence in Tropical Forests in China
Source: Biology (Basel). 2021 Dec 15;10(12):1329. doi: 10.3390/biology10121329 (PMC8698287; doi:10.3390/biology10121329)
Supplement: Supplementary file 1 [file biology-10-01329-s001.zip]

Archive with 1 entries (1 files):
- biology-1461706-supplementary.pdf
